# Supplementary material for: A 28-Day Repeated Oral Administration Study of Mechanically Fibrillated Cellulose Nanofibers According to OECD TG407
Source: Nanomaterials (Basel). 2024 Jun 24;14(13):1082. doi: 10.3390/nano14131082 (PMC11242936; doi:10.3390/nano14131082)
Supplement: Supplementary file 1 [file nanomaterials-14-01082-s001.zip]

Archive with 1 entries (1 files):
- nanomaterials-3037437-supplementary.docx
